# Supplementary material for: Immunogenicity and therapeutic effects of a Mycobacterium tuberculosis rv2190c DNA vaccine in mice
Source: BMC Immunol. 2017 Feb 27;18:11. doi: 10.1186/s12865-017-0196-x (PMC5327546; doi:10.1186/s12865-017-0196-x)
Supplement: Additional file 3: — The Excel data file [FOLT] Figshare, [DOI:10.6084/m9.figshare.4668148 and https://figshare.com/s/bd46c22986c673579bb6] includes all datasets supporting the conclusions of this article: IFN-γ in spleen lymphocyte culture supernatants, IL-4 in spleen lymphocyte culture supernatants, CD4+ T cell subsets expressing intracellular IFN-γ or IL-4, CFU in the lungs and spleens.. (XLS 143 kb) [file 12865_2017_196_MOESM3_ESM.xls]

## Sheet: INF-r
		Negative	PHA	Ag85a	Rv2190c	Ag85a--Negative	Rv2190c--Negative	Average of G and H line
Saline	101	0	25.5854	0	16.4231	0	16.4231
	102	0	4.00312	2.78148	0	2.78148	0
	103	0	43.9101	0	10.3149	0	10.3149
	104	0	53.6832	28.8432	0	28.8432	0
	105	0	239.78	34.5441	13.369	34.5441	13.369
	106	6.66831	299.101	36.9383	55.707	30.27	49.0387
	107	0	107.5	32.8247	55.5867	32.8247	55.5867
	108	0	35.4203	0	15.4536	0	15.4536
	109	0	12.4586	21.6433	0	21.6433	0
	110	0	45.204	2.67498	0	2.67498	0
	Average	0.666831	86.6645	16.025	16.6854	15.3582	16.0186	15.6884
	SD	2.00049	96.0928	15.4352	20.5007	14.6409	19.2935	17.5741
Vector		Negative	PHA	Ag85a	Rv2190c	Ag85a--Negative	Rv2190c--Negative	Average of G and H line
	201	17.8484	23.822	0	0	0	0
	202	13.9799	165.125	0	35.6312	0	21.6513
	203	0	112.729	58.5697	0	58.5697	0
	204	0	66.2466	16.6888	0	16.6888	0
	205	0	0	1.6921	0	1.6921	0
	206	9.86298	21.1647	9.18467	0	0	0
	207	5.86965	110.216	52.113	45.3243	46.2434	39.4547
	208	16.2523	60.2993	12.3793	19.3677	0	3.11536
	209	0	37.784	0	0	0	0
	210	0	40.6133	2.88882	14.2062	2.88882	14.2062
	Average	6.38132	63.8	15.3516	11.4529	12.6083	7.84276	10.2255
	SD	7.08984	48.5123	20.7769	16.0907	20.6613	12.7353	17.7769
Vaccae		Negative	PHA	Ag85a	Rv2190c	Ag85a--Negative	Rv2190c--Negative	Average of G and H line
	301	75.0542	80.0498	0	2.83721	0	0
	302	0	30.6722	0	0	0	0
	303	0	247.516	0	0	0	0
	304	0	133.622	0	0	0	0
	305	0	105.048	58.2336	93.0907	58.2336	93.0907
	306	19.8649	179.506	13.2036	6.60179	0	0
	307	0	158.188	2.57445	11.0625	2.57445	11.0625
	308	24.5804	168.503	0	0	0	0
	309	0	45.3289	0	0	0	0
	310	0	77.3948	0	0	0	0
	Average	11.9499	122.583	7.40116	11.3592	6.0808	10.4153	8.24806
	SD	22.8121	63.9695	17.3906	27.4765	17.4012	27.7551	23.8696
ag85aDNA		Negative	PHA	Ag85a	Ag85a--Negative
	401	17.4994	34.2492	0	0
	402	0	134.433	43.4396	43.4396
	403	52.5592	537.246	78.0232	25.464
	404	0	535.29	532.453	532.453
	405	0	0	0	0
	406	0	384.85	50.6732	50.6732
	407	0	240.239	0	0
	408	0	100.344	78.9666	78.9666
	409	0	103.802	0	0
	410	0	206.601	41.2421	41.2421
	Average	7.00586	227.705	82.4797	77.2238
	SD	16.0558	185.814	152.956	153.919
rv2190cDNA		Negative	PHA	Rv2190c	Rv2190c-Negative
	701	0	74.6489	51.9512	51.9512
	702	0	40.3997	577.24	577.24
	703	0	0	498.406	498.406
	704	0	56.6123	0	0
	705	0	49.3167	0	0
	706	10.4337	71.0479	0	0
	707	14.8349	264.386	0	0
	709	13.8918	47.47	0	0
	710	0	0	6.66127	6.66127
	Average	4.35116	67.098	126.029	126.029
	SD	6.24968	74.1797	221.462	221.462
													Average	SD
												Saline	15.69	17.57
												Vector	10.23	17.78
												Vaccae	8.25	23.87
												ag85a DNA	77.22	153.92
												rv2190c DNA	126.029	221.462

## Sheet: IL-4
		Negative	PHA	Ag85a	Rv2190c	Ag85a--Negative	Rv2190c--Negative	Average of G and H line
Saline	106	0	58.0629	0	0	0	0
	107	0	0	0	0	0	0
	108	0	10.2138	0	6.28099	0	6.28099
	109	0	21.1382	0	0	0	0
	110	0	31.1887	0	0	0	0
	Average	0	24.1207	0	1.2562	0	1.2562	0.628099
	SD	0	22.283	0	2.80895	0	2.80895	1.98623
		Negative	PHA	Ag85a	Rv2190c	Ag85a--Negative	Rv2190c--Negative	Average of G and H line
Vector	206	18.7349	0	0	0	0	0
	207	3.44064	43.9163	6.77316	0.655467	3.33252	0
	208	0	55.441	0.163303	0	0.163303	0
	209	0	24.3757	0	0	0	0
	210	4.41669	21.9552	0	0	0	0
	Average	5.31844	29.1376	1.38729	0.131093	0.699165	0	0.349582
	SD	7.76066	21.4099	3.01162	0.293134	1.47379	0	1.04935
		Negative	PHA	Ag85a	Rv2190c	Ag85a--Negative	Rv2190c--Negative	Average of G and H line
Vaccae	306	0	428.437	0	37.9038	0	37.9038
	307	17.5012	509.622	0	0	0	0
	308	8.40869	561.516	0	23.2856	0	14.8769
	309	0	100.442	3.97334	52.984	3.97334	52.984
	310	0	2.64274	0	0	0	0
	Average	5.18197	320.532	0.794668	22.8347	0	21.1529	10.9738
	SD	7.78994	252.47	1.77693	23.3405	1.77693	23.6013	19.0813
		阴性	PHA	Ag85a	Ag85a--Negative
ag85aDNA	406	0	523.353	0	0
	407	0	153.001	0	0
	408	0	0	1.90363	1.90363
	409	39.4562	40.5835	0	0
	410	52.3187	439.765	0	0								Average	SD
	Average	18.355	231.341	0.380726	0.380726							Saline	0.63	1.99
	SD	25.5417	237.042	0.851329	0.851329							Vector	0.35	1.05
		阴性	PHA	Rv2190c	Rv2190c-Negative							Vaccae	10.97	19.08
rv2190cDNA	703	0	96.894	8.63046	8.63046							ag85a DNA	0.38	0.85
	704	0.203292	6.20949	0	0							rv2190c DNA	14.33	27.47
	705	20.8277	132.839	0	0
	706	9.29576	33.4869	72.2962	63.0005
	707	6.63455	26.3903	0	0
	Average	7.39226	59.1639	16.1853	14.3262
	SD	8.52987	53.3599	31.5888	27.4652

## Sheet: CD4+ T cell subsets 
	Number	Th1	Th2	Th1/Th2	Th1	Th2	Th1/Th2
Saline	P1：Ag85a
	101-P1	0.22	0.85	0.258824
	103-P1	0.1	1.49	0.0671141
	106-P1	0.38	0.63	0.603175
	108-P1	0.19	0.39	0.487179	Th1（P1+P4）	Th2（P1+P4）	Th1/Th2（P1+P4）
	Average	0.2225	0.84	0.354073	0.185	0.69	0.316831
	SD	0.116726	0.472299	0.238877	0.120594	0.440584	0.194302
	P4：Rv2190c
	102-P4	0.19	0.4	0.475
	104-P4	0.31	1.14	0.27193
	107-P4	0.03	0.42	0.0714286
	109-P4	0.06	0.2	0.3
	Average	0.1475	0.54	0.27959
	SD	0.128679	0.412149	0.165319
Vector	201-P1	0.28	1.37	0.20438
	203-P1	0.28	0.45	0.622222
	206-P1	0.24	0.31	0.774194
	208-P1	1.03	1.94	0.530928	Th1（P1+P4）	Th2（P1+P4）	Th1/Th2（P1+P4）
	Average	0.4575	1.0175	0.532931	0.36125	0.8525	0.476037
	SD	0.382132	0.774139	0.240922	0.27679	0.559228	0.216455
	202-P4	0.35	0.52	0.673077
	204-P4	0.32	0.64	0.5
	207-P4	0.15	0.55	0.272727
	209-P4	0.24	1.04	0.230769
	Average	0.265	0.6875	0.419143
	SD	0.0896289	0.240468	0.206513
Vaccae	301-P1	4.25	3.51	1.21083
	303-P1	2.78	2.17	1.28111
	308-P1	1.65	1.38	1.19565
	306-P1	0.21	0.82	0.256098	Th1（P1+P4）	Th2（P1+P4）	Th1/Th2（P1+P4）
	Average	2.2225	1.97	0.98592	2.435	2.0475	1.13243
	SD	1.71265	1.1665	0.487971	1.17478	0.809828	0.409482
	302-P4	2.71	1.59	1.7044
	304-P4	2.31	2.08	1.11058					Ag85a+Rv2190c
	307-P4	2.37	2.37	1					Th1	SD	Th2	SD	Th1/Th2	SD
	309-P4	3.2	2.46	1.30081				Saline	0.0019	0.0012	0.0069	0.0044	0.32	0.19
	Average	2.6475	2.125	1.27895				Vector	0.0022	0.0009	0.0087	0.0037	0.48	0.22
	SD	0.408279	0.391791	0.309651				Vaccae	0.0244	0.0117	0.0205	0.0081	1.13	0.41
ag85aDNA	401-P1	3.69	2.88	1.28125				ag85a DNA	0.0256	0.0086	0.0164	0.0103	3.47	3.11
	404-P1	2.88	2.23	1.29148				rv2190c DNA	0.0301	0.0207	0.0228	0.0148	1.86	2.03
	405-P1	2.95	1.5	1.96667
	407-P1	2.32	0.27	8.59259
	408-P1	1.05	0.25	4.2
	Average	2.578	1.426	3.4664
	SD	0.983295	1.17104	3.10525
rv2190cDNA	701-P4	2.57	2.8	0.917857
	702-P4	4.56	2.77	1.64621
	703-P4	3.28	3.41	0.961877
	704-P4	3.04	3.4	0.894118
	705-P4	5.56	3.56	1.5618
	706-P4	1.55	1.42	1.09155
	707-P4	2.62	0.47	5.57447
	708-P4	0.86	0.39	2.20513
	Average	3.005	2.2775	1.85663
	SD	2.07228	1.4761	2.02948

## Sheet: CFU in the lungs and spleens 
The numbers of live bacteria in the lungs and livers at three days after infection with MTB H37Rv
	Lung										Spleen
			multiple of dilution suspensions										multiple of dilution suspensions
number	Weight of left Lung(g)	Weight of right Lung(g)	Weight ofLung(g)	E-1	E-2	E-3	Average	CFU(104/g)	CFU(104/g)	CFU(104/g)	Weight of upper Spleen（g）	Weight of nether Spleen（g）	Weight of Spleen（g）	E-1	E-2	E-3	Average	CFU(104/g)	CFU(104)	CFU(log10)
1	0.02	0.14	0.16	29，43	3，3	0，0	3.3	990	6187.5	5.99564	0.16	0.12	0.28	4+；4+	2+；2+	48，45	46.5	871.875	3113.84	6.94045
2	0.02	0.14	0.16	30，32	4，3	0，0	3.3	990	6187.5	5.99564	0.08	0.08	0.16	4+；4+	2+；2+	26，32	29	1087.5	6796.88	7.03643
3	0.04	0.08	0.12	31，32	4，2	0，0	3.075	461.25	3843.75	5.66394	0.12	0.16	0.28	4+；4+	2+；2+	58，64	61	1525	5446.43	7.18327
Average	0.0266667	0.12	0.146667				3.225	813.75	5406.25	5.88507	0.12	0.12	0.24				45.5	1161.46	5119.05	7.05338
The numbers of live bacteria in the lungs and spleens at six weeks after infection with MTB H37Rv
Groups	Number	Lung										Spleen
		multiple of dilution suspensions												multiple of dilution suspensions
		Weight of left Lung	Weight of Lung(g)	E-1	E-2	E-3	Average	CFU(104/g)	CFU(104)	CFU(log10)	Weight of upper Spleen（g）	Weight of Spleen（g）	E-1	E-2	E-3	Average	CFU(104/g)	CFU(104)	CFU(log10)
Saline	1	0.18	0.5	4+；4+	3+；3+	80；contaminated	80	2666.67	1333.33	7.12494	0.26	0.64	4+；4+	3+；3+	95；101	98	1130.77	723.692	6.85955
	2	0.1	0.48	4+；contaminated	3+；contaminated	85；contaminated	85	5100	2448	7.38881	0.34	0.76	4+；4+	3+；3+	96；100	98	864.706	657.176	6.81768
	3	0.12	0.34	4+；4+	3+；contaminated	150；168	159	7950	2703	7.43185	0.2	0.46	4+；4+	3+；3+	160；192	176	2640	1214.4	7.08436
	4	0.2	0.54	4+；4+	3+；contaminated	82；contaminated	82	2460	1328.4	7.12333	0.38	0.82	4+；4+	3+；3+	100；108	104	821.053	673.263	6.82818
	5	0.18	0.42	4+；4+	3+；3+	86；90	88	2933.33	1232	7.09061	0.32	0.58	4+；4+	3+；3+	110；112	111	1040.62	603.563	6.78072
	6	0.18	0.56	4+；4+	3+；3+	118；126	122	4066.67	2277.33	7.35743	0.4	0.76	4+；4+	3+；3+	128；136	132	990	752.4	6.87645
	7	0.18	0.54	4+；4+	3+；3+	220；232	226	7533.33	4068	7.60938	0.42	0.76	4+；4+	3+；3+	228；236	232	1657.14	1259.43	7.10017
	8	0.08	0.26	4+；4+	3+；3+	90；contaminated	90	6750	1755	7.24428	0.16	0.3	4+；4+	3+；3+	210；182	196	3675	1102.5	7.04238
	9	0.14	0.42	4+；4+	3+；3+	162；contaminated	162	6942.86	2916	7.46479	0.32	0.6	4+；4+	3+；3+	158；contaminated	158	1481.25	888.75	6.94878
	10	0.12	0.4	4+；4+	3+；3+	153；167	160	8000	3200	7.50515	0.22	0.44	4+；4+	3+；3+	118；120	119	1622.73	714	6.8537
	SD	0.0413118	0.0966322				49.471	2262.43	931.51	0.179733	0.0886692	0.170281				46.347	910.257	244.496	0.117151
	Average	0.148	0.446				125.4	5440.29	2326.11	7.33406	0.302	0.612				142.4	1592.33	858.917	6.9192
Vector	1	0.2	0.42	4+；4+	3+；3+	102；contaminated	102	3060	1285.2	7.10897	0.38	0.7	4+；4+	3+；3+	128；124	126	994.737	696.316	6.84281
	2	0.16	0.46	4+；4+	3+；3+	82；84	83	3112.5	1431.75	7.15587	0.34	0.6	4+；4+	3+；3+	101；103	102	900	540	6.73239
	3	0.2	0.5	4+；4+	3+；contaminated	107；121	114	3420	1710	7.233	0.42	0.84	4+；4+	3+；3+	148；contaminated	148	1057.14	888	6.94841
	4	0.16	0.46	4+；4+	3+；3+	88；contaminated	88	3300	1518	7.18127	0.38	0.66	4+；4+	3+；3+	123；127	125	986.842	651.316	6.81379
	5	0.14	0.38	4+；4+	3+；3+	85；contaminated	85	3642.86	1384.29	7.14123	0.36	0.64	4+；4+	3+；3+	106；108	107	891.667	570.667	6.75638
	6	0.1	0.36	4+；4+	3+；3+	109；113	111	6660	2397.6	7.37978	0.3	0.46	4+；4+	3+；3+	128；contaminated	128	1280	588.8	6.76997
	7	0.18	0.58	4+；4+	3+；3+	128；134	131	4366.67	2532.67	7.40358	0.34	0.64	4+；4+	3+；3+	110；118	114	1005.88	643.765	6.80873
	8	0.1	0.24	4+；4+	3+；3+	125；109	117	7020	1684.8	7.22655	0.3	0.58	4+；4+	3+；3+	88；106	97	970	562.6	6.7502
	9	0.16	0.44	4+；4+	3+；3+	108；114	111	4162.5	1831.5	7.26281	0.3	0.58	4+；4+	3+；3+	116；128	122	1220	707.6	6.84979
	SD	0.0371184	0.0953939				16.4088	1506.03	440.066	0.102469	0.0424264	0.102956				15.6427	133.47	107.195	0.066966
	Average	0.155556	0.426667				104.667	4304.95	1752.87	7.23256	0.346667	0.633333				118.778	1034.03	649.896	6.80805
Vcccae	1	0.14	0.34	3+；3+	2+；2+	16；16	16	685.714	233.143	6.36762	0.32	0.58	3+；3+	2+；2+	18；10	14	131.25	76.125	5.88153
	2	0.16	0.44	3+；3+	2+；2+	40；46	43	1612.5	709.5	6.85095	0.2	0.44	4+；4+	3+；3+	88；contaminated	88	1320	580.8	6.76403
	3	0.18	0.5	3+；3+	2+；2+	44；contaminated	44	1466.67	733.333	6.8653	0.4	0.72	3+；3+	2+；2+	30；54	42	315	226.8	6.35564
	4	0.2	0.48	4+；3+	2+；3+	78；100	89	2670	1281.6	7.10775	0.3	0.56	4+；4+	3+；3+	90；104	97	970	543.2	6.73496
	5	0.26	0.6	3+；3+	2+；2+	60；70	65	1500	900	6.95424	0.46	0.84	4+；3+	3+；2+	60；86	73	476.087	399.913	6.60197
	6	0.12	0.4	4+；4+	3+；3+	126；160	143	7150	2860	7.45637	0.46	0.86	4+；4+	3+；3+	138；contaminated	138	900	774	6.88874
	8	0.12	0.26	4+；4+	3+；3+	117；contaminated	117	5850	1521	7.18213	0.24	0.5	4+；4+	3+；3+	110；110	110	1375	687.5	6.83727
	9	0.06	0.24	4+；4+	3+；3+	116；102	109	10900	2616	7.41764	0.4	0.74	4+；4+	3+；3+	106；contaminated	106	795	588.3	6.7696
	10	0.16	0.48	4+；4+	3+；3+	188；contaminated	188	7050	3384	7.52943	0.36	0.72	4+；4+	3+；3+	180；contaminated	180	1500	1080	7.03342
	SD	0.0563718	0.117804				54.6903	3543.55	1107.34	0.369236	0.0917121	0.148474				49.1446	484.722	296.644	0.345159
	Average	0.155556	0.415556				90.4444	4320.54	1582.06	7.08127	0.348889	0.662222				94.2222	864.704	550.738	6.65191
ag85aDNA	1	0.16	0.54	3+；3+	2+；2+	50；40	45	1687.5	911.25	6.95964	0.48	0.78	4+；4+	3+；3+	96；138	117	731.25	570.375	6.75616
	2	0.14	0.4	3+；3+	2+；2+	30；26	28	1200	480	6.68124	0.28	0.58	3+；3+	2+；2+	38；40	39	417.857	242.357	6.38446
	3	0.24	0.52	3+；3+	2+；2+	48；40	44	1100	572	6.7574	0.3	0.66	4+；3+	2+；3+	54；88	71	710	468.6	6.6708
	4	0.1	0.26	3+；3+	2+；2+	50；48	49	2940	764.4	6.88332	0.22	0.46	3+；3+	2+；2+	30；64	47	640.909	294.818	6.46955
	5	0.06	0.3	2+；2+	30；24	2；contaminated	2.35	235	70.5	5.84819	0.28	0.52	3+；3+	2+；2+	20；18	19	203.571	105.857	6.02472
	6	0.12	0.4	3+；3+	2+；2+	60；68	64	3200	1280	7.10721	0.32	0.64	3+；3+	2+；2+	50；contaminated	50	468.75	300	6.47712
	7	0.14	0.4	3+；3+	2+；2+	76；60	68	2914.29	1165.71	7.06659	0.26	0.54	3+；3+	2+；2+	45；53	49	565.385	305.308	6.48474
	8	0.14	0.32	3+；3+	2+；2+	19；20	19.5	835.714	267.429	6.42721	0.18	0.4	3+；3+	2+；2+	30；40	35	583.333	233.333	6.36798
	9	0.16	0.52	3+；3+	2+；2+	65；73	69	2587.5	1345.5	7.12888	0.34	0.7	4+；4+	3+；3+	78；contaminated	78	688.235	481.765	6.68283
	10	0.2	0.44	4+；4+	3+；3+	98；116	107	3210	1412.4	7.14996	0.26	0.44	4+；3+	3+；2+	70；94	82	946.154	416.308	6.61941
	SD	0.0499333	0.0971825				29.5805	1104.86	472.973	0.406795	0.0806639	0.122638				28.4763	202.057	139.871	0.210936
	Average	0.146	0.41				49.585	1991	826.919	6.80096	0.292	0.572				58.7	595.544	341.872	6.49378
rv2190cDNA	1	0.18	0.48	3+；3+	2+；2+	40；46	43	1433.33	688	6.83759	0.32	0.62	3+；3+	2+；2+	33；39	36	337.5	209.25	6.32067
	2	0.22	0.58	4+；4+	3+；3+	80；contaminated	80	2181.82	1265.45	7.10225	0.38	0.76	4+；4+	3+；3+	82；80	81	639.474	486	6.68664
	3	0.16	0.48	3+；3+	2+；2+	30；40	35	1312.5	630	6.79934	0.34	0.68	3+；3+	2+；2+	50；34	42	370.588	252	6.4014
	5	0.12	0.42	4+；4+	3+；3+	85；contaminated	85	4250	1785	7.25164	0.4	0.7	4+；3+	3+；2+	82；77	79.5	596.25	417.375	6.62053
	6	0.14	0.46	3+；3+	2+；2+	75；contaminated	75	3214.29	1478.57	7.16984	0.52	0.86	4+；4+	3+；3+	95；contaminated	95	548.077	471.346	6.67334
	7	0.12	0.34	3+；3+	2+；2+	67；61	64	3200	1088	7.03663	0.32	0.56	3+；3+	2+；2+	72；76	74	693.75	388.5	6.58939
	8	0.12	0.38	3+；3+	2+；2+	56；70	63	3150	1197	7.07809	0.24	0.58	3+；4+	3+；2+	74；80	77	962.5	558.25	6.74683
	9	0.1	0.3	4+；4+	3+；3+	92；80	86	5160	1548	7.18977	0.32	0.54	4+；4+	3+；3+	93；99	96	900	486	6.68664
	10	0.12	0.32	3+；3+	2+；2+	60；64	62	3100	992	6.99651	0.2	0.42	3+；3+	2+；2+	70；74	72	1080	453.6	6.65667
	SD	0.0380058	0.0913479				17.8777	1240.87	385.074	0.153724	0.0924362	0.130682				20.8117	256.781	114.488	0.142797
	Average	0.142222	0.417778				65.8889	3000.22	1185.78	7.0513	0.337778	0.635556				72.5	680.904	413.591	6.59801
